# Supplementary material for: Factors Associated with Large Cup-to-Disc Ratio and Blindness in the Primary Open-Angle African American Glaucoma Genetics (POAAGG) Study
Source: Genes (Basel). 2023 Sep 16;14(9):1809. doi: 10.3390/genes14091809 (PMC10530848; doi:10.3390/genes14091809)
Supplement: Supplementary file 1 [file genes-14-01809-s001.zip]

Archive with 1 entries (1 files):
- genes-2581420-supplementary.pdf
